# Supplementary material for: Advancing Mycotoxin Detection: Multivariate Rapid Analysis on Corn Using Surface Enhanced Raman Spectroscopy (SERS)
Source: Toxins (Basel). 2023 Oct 12;15(10):610. doi: 10.3390/toxins15100610 (PMC10610586; doi:10.3390/toxins15100610)
Supplement: Supplementary file 1 [file toxins-15-00610-s001.zip]

Archive with 1 entries (1 files):
- toxins-2637551-supplementary.pdf
